# Supplementary material for: Using the Random Forest for Identifying Key Physicochemical Properties of Amino Acids to Discriminate Anticancer and Non-Anticancer Peptides
Source: Int J Mol Sci. 2023 Jun 29;24(13):10854. doi: 10.3390/ijms241310854 (PMC10341712; doi:10.3390/ijms241310854)
Supplement: Supplementary file 1 [file ijms-24-10854-s001.zip]

Archive with 1 entries (1 files):
- ijms-2414352-supplementary.pdf
